# Supplementary material for: A MLR-Based Approach to Analyze Regulators of T Lymphocyte Activation In Vivo
Source: Int J Mol Sci. 2022 May 10;23(10):5337. doi: 10.3390/ijms23105337 (PMC9140849; doi:10.3390/ijms23105337)
Supplement: Supplementary file 1 [file ijms-23-05337-s001.zip]

Archive with 1 entries (1 files):
- ijms-1627227-supplementary.pdf
